# Supplementary material for: Business forecasting methods: Impressive advances, lagging implementation
Source: PLoS One. 2023 Dec 14;18(12):e0295693. doi: 10.1371/journal.pone.0295693 (PMC10721049; doi:10.1371/journal.pone.0295693)
Supplement: S1 File — (BIB) [file pone.0295693.s001.bib]

@BOOK{Tetlock2015-aw,
title = "Superforecasting: The Art and Science of Prediction",
author = "Tetlock, Philip and Gardner, Dan",
publisher = "Crown Publishing",
edition = "Unabridged edition",
month =  sep,
year =  2015,
address = "New York",
language = "en"
}


@ARTICLE{Tashman2000-mv,
title = "Out-of-sample tests of forecasting accuracy: an analysis and review",
author = "Tashman, Leonard J",
journal = "International Journal of Forecasting",
volume =  16,
number =  4,
pages = "437--450",
year =  2000,
issn = "0169-2070",
doi = "10.1016/S0169-2070(00)00065-0"
}


@ARTICLE{Petropoulos2022-xr,
title = "Forecasting: theory and practice",
author = "Petropoulos, Fotios and Apiletti, Daniele and Assimakopoulos, Vassilios and Babai, Mohamed Zied and Barrow, Devon K and Ben Taieb, Souhaib and Bergmeir, Christoph and Bessa, Ricardo J and Bijak, Jakub and Boylan, John E and Browell, Jethro and Carnevale, Claudio and Castle, Jennifer L and Cirillo, Pasquale and Clements, Michael P and Cordeiro, Clara and Cyrino Oliveira, Fernando Luiz and De Baets, Shari and Dokumentov, Alexander and Ellison, Joanne and Fiszeder, Piotr and Franses, Philip Hans and Frazier, David T and Gilliland, Michael and G{\"o}n{\"u}l, M Sinan and Goodwin, Paul and Grossi, Luigi and Grushka-Cockayne, Yael and Guidolin, Mariangela and Guidolin, Massimo and Gunter, Ulrich and Guo, Xiaojia and Guseo, Renato and Harvey, Nigel and Hendry, David F and Hollyman, Ross and Januschowski, Tim and Jeon, Jooyoung and Jose, Victor Richmond R and Kang, Yanfei and Koehler, Anne B and Kolassa, Stephan and Kourentzes, Nikolaos and Leva, Sonia and Li, Feng and Litsiou, Konstantia and Makridakis, Spyros and Martin, Gael M and Martinez, Andrew B and Meeran, Sheik and Modis, Theodore and Nikolopoulos, Konstantinos and {\"O}nkal, Dilek and Paccagnini, Alessia and Panagiotelis, Anastasios and Panapakidis, Ioannis and Pav{\'\i}a, Jose M and Pedio, Manuela and Pedregal, Diego J and Pinson, Pierre and Ramos, Patr{\'\i}cia and Rapach, David E and Reade, J James and Rostami-Tabar, Bahman and Rubaszek, Micha{\l} and Sermpinis, Georgios and Shang, Han Lin and Spiliotis, Evangelos and Syntetos, Aris A and Talagala, Priyanga Dilini and Talagala, Thiyanga S and Tashman, Len and Thomakos, Dimitrios and Thorarinsdottir, Thordis and Todini, Ezio and Trapero Arenas, Juan Ram{\'o}n and Wang, Xiaoqian and Winkler, Robert L and Yusupova, Alisa and Ziel, Florian",
journal = "International Journal of Forecasting",
volume =  38,
number =  3,
pages = "705--871",
year =  2022,
issn = "0169-2070",
doi = "10.1016/j.ijforecast.2021.11.001"
}


@ARTICLE{OConnor1993-mq,
title = "Judgemental forecasting in times of change",
author = "O'Connor, Marcus and Remus, William and Griggs, Ken",
journal = "International Journal of Forecasting",
volume =  9,
number =  2,
pages = "163--172",
year =  1993,
issn = "0169-2070",
doi = "10.1016/0169-2070(93)90002-5"
}


@ARTICLE{Goodwin2013-na,
title = "Antecedents and effects of trust in forecasting advice",
author = "Goodwin, Paul and Sinan G{\"o}n{\"u}l, M and {\"O}nkal, Dilek",
journal = "International Journal of Forecasting",
volume =  29,
number =  2,
pages = "354--366",
year =  2013,
issn = "0169-2070",
doi = "10.1016/j.ijforecast.2012.08.001"
}

@ARTICLE{Goodwin2011-sg,
title = "Projecting Success: Don't Forget the Base Rate",
author = "Goodwin, Paul",
journal = "Foresight: The International Journal of Applied Forecasting",
publisher = "International Institute of Forecasters",
volume = "Spring",
number =  21,
pages = "7--9",
year =  2011
}


@ARTICLE{Gilliland2013-dw,
title = "{FVA}: A Reality Check on Forecasting Practices",
author = "Gilliland, Mike",
journal = "Foresight: The International Journal of Applied Forecasting",
publisher = "International Institute of Forecasters",
number =  29,
pages = "14--18",
year =  2013
}


@ARTICLE{Fildes2009-tc,
title = "Effective forecasting and judgmental adjustments: an empirical evaluation and strategies for improvement in supply-chain planning",
author = "Fildes, Robert and Goodwin, Paul and Lawrence, Michael and Nikolopoulos, Konstantinos",
journal = "International Journal of Forecasting",
volume =  25,
number =  1,
pages = "3--23",
year =  2009,
issn = "0169-2070",
doi = "10.1016/j.ijforecast.2008.11.010"
}


@ARTICLE{Fildes2021-sq,
title = "Stability in the inefficient use of forecasting systems: A case study in a supply chain company",
author = "Fildes, Robert and Goodwin, Paul",
journal = "International Journal of Forecasting",
volume =  37,
number =  2,
pages = "1031--1046",
year =  2021,
issn = "0169-2070",
doi = "10.1016/j.ijforecast.2020.11.004"
}


@BOOK{Armstrong2001-li,
title = "Principles of Forecasting: A Handbook for Researchers and Practitioners",
editor = "Armstrong, J S",
publisher = "Springer Science \& Business Media",
year =  2001,
language = "en",
isbn = "9780792374015"
}


@TECHREPORT{Weller2012-mz,
title = "Supply Chain Forecasting: Best Practices \& Benchmarking Study",
author = "Weller, M and Krone, S",
institution = "Lancaster Centre For Forecasting",
year =  2012
}

@ARTICLE{Fildes2007-qz,
title = "Against Your Better Judgment? How Organizations Can Improve Their Use of Management Judgment in Forecasting",
author = "Fildes, Robert and Goodwin, Paul",
journal = "Interfaces",
publisher = "INFORMS",
volume =  37,
number =  6,
pages = "570--576",
year =  2007,
issn = "0092-2102",
doi = "10.1287/inte.1070.0309"
}

@ARTICLE{Makridakis2022-kv,
title = "The {M5} competition: Conclusions",
author = "Makridakis, Spyros and Petropoulos, Fotios and Spiliotis, Evangelos",
journal = "International Journal of Forecasting",
volume =  38,
number =  4,
pages = "1576--1582",
year =  2022,
issn = "0169-2070",
doi = "10.1016/j.ijforecast.2022.04.006"
}

@ARTICLE{Makridakis2022-kk,
title = "{M5} accuracy competition: Results, findings, and conclusions",
author = "Makridakis, Spyros and Spiliotis, Evangelos and Assimakopoulos, Vassilios",
journal = "International Journal of Forecasting",
volume =  38,
number =  4,
pages = "1346--1364",
year =  2022,
issn = "0169-2070",
doi = "10.1016/j.ijforecast.2021.11.013"
}
